# Supplementary material for: Vis/NIR Spectroscopy and Vis/NIR Hyperspectral Imaging for Non-Destructive Monitoring of Apricot Fruit Internal Quality with Machine Learning
Source: Foods. 2025 Jan 10;14(2):196. doi: 10.3390/foods14020196 (PMC11764486; doi:10.3390/foods14020196)
Supplement: Supplementary file 1 [file foods-14-00196-s001.zip]

Archive with 1 entries (1 files):
- foods-3355078-supplementary.pdf
